# Supplementary material for: Allelic variation of carotenoid biosynthesis and degradation genes across worldwide commercial durum wheat (Triticum turgidum ssp. durum) varieties under contrasting water regimes
Source: Mol Breed. 2026 Feb 18;46(3):19. doi: 10.1007/s11032-026-01641-0 (PMC12917035; doi:10.1007/s11032-026-01641-0)
Supplement: Supplementary file 1 — Supplementary Material 1 (XLSX 44.6 KB ) [file 11032_2026_1641_MOESM1_ESM.xlsx]

## Sheet: Supplementary Table 2
Table S1. Raw data of the 46 durum wheat cultivars analyzed for Yellow Pigment Content (YPC, mg carotenoids/kg flour), Yellow Pigment Content in Dough (mg carotenoids/kg flour) and Yellow Pigment Loss (YPL, %) under irrigation and drought conditions with its corresponding origin
Factors			Genetic Characterization							Parameters			Origin
Genotype	Water Regime	Rep	PSY-A1	PSY-B1	ZDS-A1	PDS-B1	LPX-A3	LPX-B1.1	Haplotype	YPC (mg/Kg)	YPCD (mg/Kg)	YPL (%)	Country/Insitution of Release	Genetic Origin
ACONCHI 89	Irrigation	1	Psy-A1l	Psy-B1o	Zds-A1.1	Pds-B1b	Kofa	Lpx-B1.1a	VIII	7.02055	6.4811	7.68386	INIFAP - MEXICO	CIMMYT
ACONCHI 89	Irrigation	2	Psy-A1l	Psy-B1o	Zds-A1.1	Pds-B1b	Kofa	Lpx-B1.1a	VIII	6.67376	6.25954	6.2067
ACONCHI 89	Irrigation	3	Psy-A1l	Psy-B1o	Zds-A1.1	Pds-B1b	Kofa	Lpx-B1.1a	VIII	6.58706	6.07651	7.7508
ACONCHI 89	Drought	1	Psy-A1l	Psy-B1o	Zds-A1.1	Pds-B1b	Kofa	Lpx-B1.1a	VIII	5.57559	4.56413	18.141
ACONCHI 89	Drought	2	Psy-A1l	Psy-B1o	Zds-A1.1	Pds-B1b	Kofa	Lpx-B1.1a	VIII	5.93201	4.76642	19.6492
ACONCHI 89	Drought	3	Psy-A1l	Psy-B1o	Zds-A1.1	Pds-B1b	Kofa	Lpx-B1.1a	VIII	5.50816	4.80495	12.7667
ALTAR 84	Irrigation	1	Psy-A1l	Psy-B1o	Zds-A1.1	Pds-B1b	Kofa	Lpx-B1.1a	VIII	7.02055	6.56298	6.51756	INIFAP - MEXICO	CIMMYT
ALTAR 84	Irrigation	2	Psy-A1l	Psy-B1o	Zds-A1.1	Pds-B1b	Kofa	Lpx-B1.1a	VIII	6.53889	6.14394	6.04007
ALTAR 84	Irrigation	3	Psy-A1l	Psy-B1o	Zds-A1.1	Pds-B1b	Kofa	Lpx-B1.1a	VIII	6.2499	5.80678	7.09001
ALTAR 84	Drought	1	Psy-A1l	Psy-B1o	Zds-A1.1	Pds-B1b	Kofa	Lpx-B1.1a	VIII	5.39256	4.54004	15.8092
ALTAR 84	Drought	2	Psy-A1l	Psy-B1o	Zds-A1.1	Pds-B1b	Kofa	Lpx-B1.1a	VIII	5.72972	5.20954	9.07868
ALTAR 84	Drought	3	Psy-A1l	Psy-B1o	Zds-A1.1	Pds-B1b	Kofa	Lpx-B1.1a	VIII	5.72009	4.91284	14.1125
AMRIA	Irrigation	1	Psy-A1a	Psy-B1o	Zds-A1.1	Pds-B1b	UC-1113	Lpx-B1.1a	II	2.56046	1.84761	27.8405	INRA - MOROCO	MOROCCO
AMRIA	Irrigation	2	Psy-A1a	Psy-B1o	Zds-A1.1	Pds-B1b	UC-1113	Lpx-B1.1a	II	2.53156	1.63569	35.3881
AMRIA	Irrigation	3	Psy-A1a	Psy-B1o	Zds-A1.1	Pds-B1b	UC-1113	Lpx-B1.1a	II	2.52192	1.73202	31.3216
AMRIA	Drought	1	Psy-A1a	Psy-B1o	Zds-A1.1	Pds-B1b	UC-1113	Lpx-B1.1a	II	2.60862	1.87651	28.065
AMRIA	Drought	2	Psy-A1a	Psy-B1o	Zds-A1.1	Pds-B1b	UC-1113	Lpx-B1.1a	II	2.70495	1.78982	33.8319
AMRIA	Drought	3	Psy-A1a	Psy-B1o	Zds-A1.1	Pds-B1b	UC-1113	Lpx-B1.1a	II	2.71459	1.79945	33.7119
AVISPA	Irrigation	1	Psy-A1l	Psy-B1o	Zds-A1.1	Pds-B1b	UC-1113	Lpx-B1.1a	XI	6.4522	5.61412	12.989	LIMAGRAIN - SPAIN	CIMMYT
AVISPA	Irrigation	2	Psy-A1l	Psy-B1o	Zds-A1.1	Pds-B1b	UC-1113	Lpx-B1.1a	XI	6.73155	5.9272	11.9491
AVISPA	Irrigation	3	Psy-A1l	Psy-B1o	Zds-A1.1	Pds-B1b	UC-1113	Lpx-B1.1a	XI	6.61596	5.81449	12.1142
AVISPA	Drought	1	Psy-A1l	Psy-B1o	Zds-A1.1	Pds-B1b	UC-1113	Lpx-B1.1a	XI	5.30587	4.61229	13.0719
AVISPA	Drought	2	Psy-A1l	Psy-B1o	Zds-A1.1	Pds-B1b	UC-1113	Lpx-B1.1a	XI	5.26734	4.65082	11.7045
AVISPA	Drought	3	Psy-A1l	Psy-B1o	Zds-A1.1	Pds-B1b	UC-1113	Lpx-B1.1a	XI	5.35403	4.62674	13.584
BELLAROI	Irrigation	1	Psy-A1o	Psy-B1o	Zds-A1.1	Pds-B1b	Kofa	Lpx-B1.1a	XV	11.076	8.41252	24.0477	AUSTRALIA	AUSTRALIA
BELLAROI	Irrigation	2	Psy-A1o	Psy-B1o	Zds-A1.1	Pds-B1b	Kofa	Lpx-B1.1a	XV	12.6578	9.97596	21.1872
BELLAROI	Irrigation	3	Psy-A1o	Psy-B1o	Zds-A1.1	Pds-B1b	Kofa	Lpx-B1.1a	XV	12.2416	9.38064	23.3711
BELLAROI	Drought	1	Psy-A1o	Psy-B1o	Zds-A1.1	Pds-B1b	Kofa	Lpx-B1.1a	XV	10.0357	7.83454	21.9332
BELLAROI	Drought	2	Psy-A1o	Psy-B1o	Zds-A1.1	Pds-B1b	Kofa	Lpx-B1.1a	XV
BELLAROI	Drought	3	Psy-A1o	Psy-B1o	Zds-A1.1	Pds-B1b	Kofa	Lpx-B1.1a	XV	9.70816	7.71412	20.5398
BONAERENSE VALVERDE	Irrigation	1	Psy-A1l	Psy-B1o	Zds-A1.1	Pds-B1b	Kofa	Lpx-B1.1a	VIII	10.4403	8.42697	19.284	INTA - ARGENTINA	ARGENTINA
BONAERENSE VALVERDE	Irrigation	2	Psy-A1l	Psy-B1o	Zds-A1.1	Pds-B1b	Kofa	Lpx-B1.1a	VIII	10.0164	7.97614	20.3693
BONAERENSE VALVERDE	Irrigation	3	Psy-A1l	Psy-B1o	Zds-A1.1	Pds-B1b	Kofa	Lpx-B1.1a	VIII	10.0106	7.88366	21.2471
BONAERENSE VALVERDE	Drought	1	Psy-A1l	Psy-B1o	Zds-A1.1	Pds-B1b	Kofa	Lpx-B1.1a	VIII	8.68706	7.57926	12.7523
BONAERENSE VALVERDE	Drought	2	Psy-A1l	Psy-B1o	Zds-A1.1	Pds-B1b	Kofa	Lpx-B1.1a	VIII	8.97605	8.06091	10.1953
BONAERENSE VALVERDE	Drought	3	Psy-A1l	Psy-B1o	Zds-A1.1	Pds-B1b	Kofa	Lpx-B1.1a	VIII	8.66779	7.66596	11.5581
BRONTE	Irrigation	1	Psy-A1a	Psy-B1o	Zds-A1.1	Pds-B1b	UC-1113	Lpx-B1.1c	III	5.05541	5.01688	0.762195	ITALY	ITALY
BRONTE	Irrigation	2	Psy-A1a	Psy-B1o	Zds-A1.1	Pds-B1b	UC-1113	Lpx-B1.1c	III	4.3522	4.2655	1.99203
BRONTE	Irrigation	3	Psy-A1a	Psy-B1o	Zds-A1.1	Pds-B1b	UC-1113	Lpx-B1.1c	III	4.31367	4.04876	6.14113
BRONTE	Drought	1	Psy-A1a	Psy-B1o	Zds-A1.1	Pds-B1b	UC-1113	Lpx-B1.1c	III	4.48706	4.03431	10.0902
BRONTE	Drought	2	Psy-A1a	Psy-B1o	Zds-A1.1	Pds-B1b	UC-1113	Lpx-B1.1c	III	4.51596	4.04394	10.4522
BRONTE	Drought	3	Psy-A1a	Psy-B1o	Zds-A1.1	Pds-B1b	UC-1113	Lpx-B1.1c	III	4.54004	3.99963	11.9032
BUCK CANDISUR	Irrigation	1	Psy-A1l	Psy-B1o	Zds-A1.1	Pds-B1b	UC-1113	Lpx-B1.1c	XII	6.61211	6.21137	6.06061	BUCK SEMILLAS - ARGENTINA	CIMMYT
BUCK CANDISUR	Irrigation	2	Psy-A1l	Psy-B1o	Zds-A1.1	Pds-B1b	UC-1113	Lpx-B1.1c	XII	6.46183	5.96091	7.75194
BUCK CANDISUR	Irrigation	3	Psy-A1l	Psy-B1o	Zds-A1.1	Pds-B1b	UC-1113	Lpx-B1.1c	XII	6.18247	5.8116	5.99875
BUCK CANDISUR	Drought	1	Psy-A1l	Psy-B1o	Zds-A1.1	Pds-B1b	UC-1113	Lpx-B1.1c	XII	6.34623	6.26917	1.21433
BUCK CANDISUR	Drought	2	Psy-A1l	Psy-B1o	Zds-A1.1	Pds-B1b	UC-1113	Lpx-B1.1c	XII	6.28844	6.25954	0.459559
BUCK CANDISUR	Drought	3	Psy-A1l	Psy-B1o	Zds-A1.1	Pds-B1b	UC-1113	Lpx-B1.1c	XII	6.34623	6.34623	0
CALERO	Irrigation	1	Psy-A1l	Psy-B1n	Zds-A1.1	Pds-B1b	UC-1113	Lpx-B1.1a	V	12.7907	10.238	19.9578	SPAIN	SPAIN
CALERO	Irrigation	2	Psy-A1l	Psy-B1n	Zds-A1.1	Pds-B1b	UC-1113	Lpx-B1.1a	V	12.993	10.4066	19.9066
CALERO	Irrigation	3	Psy-A1l	Psy-B1n	Zds-A1.1	Pds-B1b	UC-1113	Lpx-B1.1a	V	12.8678	10.2476	20.3623
CALERO	Drought	1	Psy-A1l	Psy-B1n	Zds-A1.1	Pds-B1b	UC-1113	Lpx-B1.1a	V	13.1182	9.68408	26.1786
CALERO	Drought	2	Psy-A1l	Psy-B1n	Zds-A1.1	Pds-B1b	UC-1113	Lpx-B1.1a	V	13.5132	9.40953	30.3678
CALERO	Drought	3	Psy-A1l	Psy-B1n	Zds-A1.1	Pds-B1b	UC-1113	Lpx-B1.1a	V	12.8196	9.13018	28.7797
CARPIO	Irrigation	1	Psy-A1l	Psy-B1n	Zds-A1.1	Pds-B1b	UC-1113	Lpx-B1.1a	V	7.94532	6.73155	15.2764	SPAIN	SPAIN
CARPIO	Irrigation	2	Psy-A1l	Psy-B1n	Zds-A1.1	Pds-B1b	UC-1113	Lpx-B1.1a	V	8.25357	6.95311	15.7563
CARPIO	Irrigation	3	Psy-A1l	Psy-B1n	Zds-A1.1	Pds-B1b	UC-1113	Lpx-B1.1a	V	8.31137	7.13614	14.14
CARPIO	Drought	1	Psy-A1l	Psy-B1n	Zds-A1.1	Pds-B1b	UC-1113	Lpx-B1.1a	V	8.07054	7.58889	5.96801
CARPIO	Drought	2	Psy-A1l	Psy-B1n	Zds-A1.1	Pds-B1b	UC-1113	Lpx-B1.1a	V	7.91642	7.36733	6.93599
CARPIO	Drought	3	Psy-A1l	Psy-B1n	Zds-A1.1	Pds-B1b	UC-1113	Lpx-B1.1a	V	7.97421	7.26137	8.93936
CEMEXI C 2008	Irrigation	1	Psy-A1l	Psy-B1o	Zds-A1.2	Pds-B1b	Kofa	Lpx-B1.1a	XIII	8.68706	6.98201	19.6274	INIFAP - MEXICO	CIMMYT
CEMEXI C 2008	Irrigation	2	Psy-A1l	Psy-B1o	Zds-A1.2	Pds-B1b	Kofa	Lpx-B1.1a	XIII	8.4077	6.62559	21.1962
CEMEXI C 2008	Irrigation	3	Psy-A1l	Psy-B1o	Zds-A1.2	Pds-B1b	Kofa	Lpx-B1.1a	XIII	8.02238	6.34623	20.8934
CEMEXI C 2008	Drought	1	Psy-A1l	Psy-B1o	Zds-A1.2	Pds-B1b	Kofa	Lpx-B1.1a	XIII	8.07054	6.57743	18.5008
CEMEXI C 2008	Drought	2	Psy-A1l	Psy-B1o	Zds-A1.2	Pds-B1b	Kofa	Lpx-B1.1a	XIII	8.00311	6.69302	16.3698
CEMEXI C 2008	Drought	3	Psy-A1l	Psy-B1o	Zds-A1.2	Pds-B1b	Kofa	Lpx-B1.1a	XIII	7.99348	6.11504	23.4996
GRECALE	Irrigation	1	Psy-A1l	Psy-B1o	Zds-A1.1	Pds-B1b	UC-1113	Lpx-B1.1c	XII	9.70816	9.71297		PSB - ITALY	ITALY
GRECALE	Irrigation	2	Psy-A1l	Psy-B1o	Zds-A1.1	Pds-B1b	UC-1113	Lpx-B1.1c	XII	9.93935	9.90082	0.387672
GRECALE	Irrigation	3	Psy-A1l	Psy-B1o	Zds-A1.1	Pds-B1b	UC-1113	Lpx-B1.1c	XII	9.99715	9.89119	1.05993
GRECALE	Drought	1	Psy-A1l	Psy-B1o	Zds-A1.1	Pds-B1b	UC-1113	Lpx-B1.1c	XII	10.4017	10.3112	0.870532
GRECALE	Drought	2	Psy-A1l	Psy-B1o	Zds-A1.1	Pds-B1b	UC-1113	Lpx-B1.1c	XII	10.7273	10.5366	1.77802
GRECALE	Drought	3	Psy-A1l	Psy-B1o	Zds-A1.1	Pds-B1b	UC-1113	Lpx-B1.1c	XII	10.6377	10.6233	0.135833
DESERT KING	Irrigation	1	Psy-A1o	Psy-B1o	Zds-A1.2	Pds-B1b	UC-1113	Lpx-B1.1c	XVI	12.1838	11.6733	4.19039	UC DAVIS - USA	USA
DESERT KING	Irrigation	2	Psy-A1o	Psy-B1o	Zds-A1.2	Pds-B1b	UC-1113	Lpx-B1.1c	XVI	12.3958	11.6059	6.3724
DESERT KING	Irrigation	3	Psy-A1o	Psy-B1o	Zds-A1.2	Pds-B1b	UC-1113	Lpx-B1.1c	XVI	12.1742	11.7696	3.32331
DESERT KING	Drought	1	Psy-A1o	Psy-B1o	Zds-A1.2	Pds-B1b	UC-1113	Lpx-B1.1c	XVI	8.78339	7.15541	18.5348
DESERT KING	Drought	2	Psy-A1o	Psy-B1o	Zds-A1.2	Pds-B1b	UC-1113	Lpx-B1.1c	XVI	9.22651	7.69004	16.6527
DESERT KING	Drought	3	Psy-A1o	Psy-B1o	Zds-A1.2	Pds-B1b	UC-1113	Lpx-B1.1c	XVI	8.83155	7.4444	15.7068
DON JAIME	Irrigation	1	Psy-A1l	Psy-B1o	Zds-A1.1	Pds-B1b	UC-1113	Lpx-B1.1a	XI	7.34807	5.62376	23.4662	AGROVEGETAL - SPAIN	CIMMYT
DON JAIME	Irrigation	2	Psy-A1l	Psy-B1o	Zds-A1.1	Pds-B1b	UC-1113	Lpx-B1.1a	XI	7.5022	5.85495	21.9569
DON JAIME	Irrigation	3	Psy-A1l	Psy-B1o	Zds-A1.1	Pds-B1b	UC-1113	Lpx-B1.1a	XI	7.2999	5.88385	19.3983
DON JAIME	Drought	1	Psy-A1l	Psy-B1o	Zds-A1.1	Pds-B1b	UC-1113	Lpx-B1.1a	XI	7.4733	5.16137	30.9358
DON JAIME	Drought	2	Psy-A1l	Psy-B1o	Zds-A1.1	Pds-B1b	UC-1113	Lpx-B1.1a	XI	7.57926	4.94945	34.6975
DON JAIME	Drought	3	Psy-A1l	Psy-B1o	Zds-A1.1	Pds-B1b	UC-1113	Lpx-B1.1a	XI	7.81045	5.30587	32.0671
DON PATRICIO	Irrigation	1	Psy-A1l	Psy-B1o	Zds-A1.1	Pds-B1b	Kofa	Lpx-B1.1a	VIII	8.45587	6.90495	18.3413	AGROVEGETAL - SPAIN	CIMMYT
DON PATRICIO	Irrigation	2	Psy-A1l	Psy-B1o	Zds-A1.1	Pds-B1b	Kofa	Lpx-B1.1a	VIII	8.08018	6.57743	18.598
DON PATRICIO	Irrigation	3	Psy-A1l	Psy-B1o	Zds-A1.1	Pds-B1b	Kofa	Lpx-B1.1a	VIII	7.74302	6.42715	16.9943
DON PATRICIO	Drought	1	Psy-A1l	Psy-B1o	Zds-A1.1	Pds-B1b	Kofa	Lpx-B1.1a	VIII	8.19577	6.46183	21.1566
DON PATRICIO	Drought	2	Psy-A1l	Psy-B1o	Zds-A1.1	Pds-B1b	Kofa	Lpx-B1.1a	VIII	7.75265	6.21619	19.8186
DON PATRICIO	Drought	3	Psy-A1l	Psy-B1o	Zds-A1.1	Pds-B1b	Kofa	Lpx-B1.1a	VIII	8.02238	6.19211	22.8146
DON SEBASTIAN	Irrigation	1	Psy-A1l	Psy-B1o	Zds-A1.1	Pds-B1b	UC-1113	Lpx-B1.1a	XI	5.47926	4.75679	13.1857	AGROVEGETAL - SPAIN	CIMMYT
DON SEBASTIAN	Irrigation	2	Psy-A1l	Psy-B1o	Zds-A1.1	Pds-B1b	UC-1113	Lpx-B1.1a	XI	5.50816	4.90128	11.0178
DON SEBASTIAN	Irrigation	3	Psy-A1l	Psy-B1o	Zds-A1.1	Pds-B1b	UC-1113	Lpx-B1.1a	XI	5.53706	4.74234	14.3528
DON SEBASTIAN	Drought	1	Psy-A1l	Psy-B1o	Zds-A1.1	Pds-B1b	UC-1113	Lpx-B1.1a	XI	5.36367	4.65082	13.2902
DON SEBASTIAN	Drought	2	Psy-A1l	Psy-B1o	Zds-A1.1	Pds-B1b	UC-1113	Lpx-B1.1a	XI	5.32513	4.52559	15.0145
DON SEBASTIAN	Drought	3	Psy-A1l	Psy-B1o	Zds-A1.1	Pds-B1b	UC-1113	Lpx-B1.1a	XI	5.32513	4.56894	14.2004
DUILLIO	Irrigation	1	Psy-A1a	Psy-B1o	Zds-A1.1	Pds-B1b	UC-1113	Lpx-B1.1a	II	6.04761	4.96871	17.8401	ITALY	ITALY
DUILLIO	Irrigation	2	Psy-A1a	Psy-B1o	Zds-A1.1	Pds-B1b	UC-1113	Lpx-B1.1a	II	5.7827	4.51596	21.9057
DUILLIO	Irrigation	3	Psy-A1a	Psy-B1o	Zds-A1.1	Pds-B1b	UC-1113	Lpx-B1.1a	II	5.73935	4.69899	18.1269
DUILLIO	Drought	1	Psy-A1a	Psy-B1o	Zds-A1.1	Pds-B1b	UC-1113	Lpx-B1.1a	II	5.04578	4.62674	8.3047
DUILLIO	Drought	2	Psy-A1a	Psy-B1o	Zds-A1.1	Pds-B1b	UC-1113	Lpx-B1.1a	II	5.16137	4.66046	9.70511
DUILLIO	Drought	3	Psy-A1a	Psy-B1o	Zds-A1.1	Pds-B1b	UC-1113	Lpx-B1.1a	II	4.90128	4.3522	11.2028
EXELDUR	Irrigation	1	Psy-A1l	Psy-B1o	Zds-A1.1	Pds-B1b	UC-1113	Lpx-B1.1a	XI				FRANCE	FRANCE
EXELDUR	Irrigation	2	Psy-A1l	Psy-B1o	Zds-A1.1	Pds-B1b	UC-1113	Lpx-B1.1a	XI	8.08981	7.55999	6.54918
EXELDUR	Irrigation	3	Psy-A1l	Psy-B1o	Zds-A1.1	Pds-B1b	UC-1113	Lpx-B1.1a	XI	7.51665	7.01669	6.65129
EXELDUR	Drought	1	Psy-A1l	Psy-B1o	Zds-A1.1	Pds-B1b	UC-1113	Lpx-B1.1a	XI
EXELDUR	Drought	2	Psy-A1l	Psy-B1o	Zds-A1.1	Pds-B1b	UC-1113	Lpx-B1.1a	XI	5.84532	4.74715	18.7871
EXELDUR	Drought	3	Psy-A1l	Psy-B1o	Zds-A1.1	Pds-B1b	UC-1113	Lpx-B1.1a	XI	5.7538	4.82903	16.0723
GUAYACAN INIA	Irrigation	1	Psy-A1l	Psy-B1o	Zds-A1.1	Pds-B1b	UC-1113	Lpx-B1.1c	XII	6.07651	6.02256	0.887762	INIDA - CHILE	CIMMYT
GUAYACAN INIA	Irrigation	2	Psy-A1l	Psy-B1o	Zds-A1.1	Pds-B1b	UC-1113	Lpx-B1.1c	XII	5.98018	5.93009	0.837629
GUAYACAN INIA	Irrigation	3	Psy-A1l	Psy-B1o	Zds-A1.1	Pds-B1b	UC-1113	Lpx-B1.1c	XII	6.07651	5.98981	1.42676
GUAYACAN INIA	Drought	1	Psy-A1l	Psy-B1o	Zds-A1.1	Pds-B1b	UC-1113	Lpx-B1.1c	XII	5.77789	5.4889	5.00167
GUAYACAN INIA	Drought	2	Psy-A1l	Psy-B1o	Zds-A1.1	Pds-B1b	UC-1113	Lpx-B1.1c	XII	6.03798	5.85495	3.03127
GUAYACAN INIA	Drought	3	Psy-A1l	Psy-B1o	Zds-A1.1	Pds-B1b	UC-1113	Lpx-B1.1c	XII	5.77789	5.59486	3.16772
HD 4530	Irrigation	1	Psy-A1l	Psy-B1n	Zds-A1.1	Pds-B1b	Kofa	Lpx-B1.1a	IV	7.98385	7.42995	6.93774	INDIA	INDIA
HD 4530	Irrigation	2	Psy-A1l	Psy-B1n	Zds-A1.1	Pds-B1b	Kofa	Lpx-B1.1a	IV	7.59853	7.00513	7.80933
HD 4530	Irrigation	3	Psy-A1l	Psy-B1n	Zds-A1.1	Pds-B1b	Kofa	Lpx-B1.1a	IV	7.09761	6.23064	12.215
HD 4530	Drought	1	Psy-A1l	Psy-B1n	Zds-A1.1	Pds-B1b	Kofa	Lpx-B1.1a	IV	7.19394	5.66422	21.2641
HD 4530	Drought	2	Psy-A1l	Psy-B1n	Zds-A1.1	Pds-B1b	Kofa	Lpx-B1.1a	IV	6.97238	5.04578	27.6319
HD 4530	Drought	3	Psy-A1l	Psy-B1n	Zds-A1.1	Pds-B1b	Kofa	Lpx-B1.1a	IV	7.18431	5.56018	22.6066
HYPERNO	Irrigation	1	Psy-A1l	Psy-B1o	Zds-A1.1	Pds-B1b	Kofa	Lpx-B1.1a	VIII	12.6896	11.3747	10.3621	AUSTRALIA	AUSTRALIA
HYPERNO	Irrigation	2	Psy-A1l	Psy-B1o	Zds-A1.1	Pds-B1b	Kofa	Lpx-B1.1a	VIII	12.6347	11.5336	8.71455
HYPERNO	Irrigation	3	Psy-A1l	Psy-B1o	Zds-A1.1	Pds-B1b	Kofa	Lpx-B1.1a	VIII	12.6347	11.3978	9.78957
HYPERNO	Drought	1	Psy-A1l	Psy-B1o	Zds-A1.1	Pds-B1b	Kofa	Lpx-B1.1a	VIII	11.9719	10.7389	10.2993
HYPERNO	Drought	2	Psy-A1l	Psy-B1o	Zds-A1.1	Pds-B1b	Kofa	Lpx-B1.1a	VIII	12.1838	10.947	10.1518
HYPERNO	Drought	3	Psy-A1l	Psy-B1o	Zds-A1.1	Pds-B1b	Kofa	Lpx-B1.1a	VIII	12.3283	11.0086	10.7048
IRIDE	Irrigation	1	Psy-A1l	Psy-B1o	Zds-A1.1	Pds-B1b	UC-1113	Lpx-B1.1a	XI	6.27688	5.78752	7.79619	PSB - ITALY	ITALY
IRIDE	Irrigation	2	Psy-A1l	Psy-B1o	Zds-A1.1	Pds-B1b	UC-1113	Lpx-B1.1a	XI	6.1844	5.66422	8.41121
IRIDE	Irrigation	3	Psy-A1l	Psy-B1o	Zds-A1.1	Pds-B1b	UC-1113	Lpx-B1.1a	XI	6.02834	5.49853	8.78875
IRIDE	Drought	1	Psy-A1l	Psy-B1o	Zds-A1.1	Pds-B1b	UC-1113	Lpx-B1.1a	XI	5.41183	4.86275	10.146
IRIDE	Drought	2	Psy-A1l	Psy-B1o	Zds-A1.1	Pds-B1b	UC-1113	Lpx-B1.1a	XI	5.4022	4.92055	8.91583
IRIDE	Drought	3	Psy-A1l	Psy-B1o	Zds-A1.1	Pds-B1b	UC-1113	Lpx-B1.1a	XI	5.2288	4.80495	8.10612
JANDAROI	Irrigation	1	Psy-A1o	Psy-B1n	Zds-A1.1	Pds-B1b	UC-1113	Lpx-B1.1a	XIV	8.42697	6.24509	25.8916	AUSTRALIA	AUSTRALIA
JANDAROI	Irrigation	2	Psy-A1o	Psy-B1n	Zds-A1.1	Pds-B1b	UC-1113	Lpx-B1.1a	XIV	8.58109	5.4889	36.035
JANDAROI	Irrigation	3	Psy-A1o	Psy-B1n	Zds-A1.1	Pds-B1b	UC-1113	Lpx-B1.1a	XIV	8.66972	5.24807	39.4667
JANDAROI	Drought	1	Psy-A1o	Psy-B1n	Zds-A1.1	Pds-B1b	UC-1113	Lpx-B1.1a	XIV	9.60219	6.87798	28.3708
JANDAROI	Drought	2	Psy-A1o	Psy-B1n	Zds-A1.1	Pds-B1b	UC-1113	Lpx-B1.1a	XIV	9.52513	7.19394	24.4741
JANDAROI	Drought	3	Psy-A1o	Psy-B1n	Zds-A1.1	Pds-B1b	UC-1113	Lpx-B1.1a	XIV	9.43843	6.99165	25.9237
KARALIS	Irrigation	1	Psy-A1l	Psy-B1o	Zds-A1.1	Pds-B1b	UC-1113	Lpx-B1.1a	XI	3.66825	3.54302	3.41387	ITALY	ITALY
KARALIS	Irrigation	2	Psy-A1l	Psy-B1o	Zds-A1.1	Pds-B1b	UC-1113	Lpx-B1.1a	XI	3.53339	3.4178	3.27154
KARALIS	Irrigation	3	Psy-A1l	Psy-B1o	Zds-A1.1	Pds-B1b	UC-1113	Lpx-B1.1a	XI	3.3889	3.23477	4.54804
KARALIS	Drought	1	Psy-A1l	Psy-B1o	Zds-A1.1	Pds-B1b	UC-1113	Lpx-B1.1a	XI	3.68752	3.60082	2.3511
KARALIS	Drought	2	Psy-A1l	Psy-B1o	Zds-A1.1	Pds-B1b	UC-1113	Lpx-B1.1a	XI	3.81757	3.80312	0.378501
KARALIS	Drought	3	Psy-A1l	Psy-B1o	Zds-A1.1	Pds-B1b	UC-1113	Lpx-B1.1a	XI	3.54302	3.51413	0.815661
KARIM 80	Irrigation	1	Psy-A1a	Psy-B1o	Zds-A1.1	Pds-B1b	UC-1113	Lpx-B1.1a	II	6.77972	5.72009	15.6294	INRAT - TUNISIA	CIMMYT
KARIM 80	Irrigation	2	Psy-A1a	Psy-B1o	Zds-A1.1	Pds-B1b	UC-1113	Lpx-B1.1a	II	6.64486	5.84532	12.0325
KARIM 80	Irrigation	3	Psy-A1a	Psy-B1o	Zds-A1.1	Pds-B1b	UC-1113	Lpx-B1.1a	II	6.3944	5.43302	15.0346
KARIM 80	Drought	1	Psy-A1a	Psy-B1o	Zds-A1.1	Pds-B1b	UC-1113	Lpx-B1.1a	II	5.67192	4.08247	28.0231
KARIM 80	Drought	2	Psy-A1a	Psy-B1o	Zds-A1.1	Pds-B1b	UC-1113	Lpx-B1.1a	II	5.73935	4.3522	24.1692
KARIM 80	Drought	3	Psy-A1a	Psy-B1o	Zds-A1.1	Pds-B1b	UC-1113	Lpx-B1.1a	II	5.62376	4.14991	26.2076
KHROUB 76	Irrigation	1	Psy-A1a	Psy-B1o	Zds-A1.1	Pds-B1b	Kofa	Lpx-B1.1a	I	3.28293	2.50266	23.7676	INRAA - ALGERIA	ALGERIA
KHROUB 76	Irrigation	2	Psy-A1a	Psy-B1o	Zds-A1.1	Pds-B1b	Kofa	Lpx-B1.1a	I	3.29257	2.48821	24.4295
KHROUB 76	Irrigation	3	Psy-A1a	Psy-B1o	Zds-A1.1	Pds-B1b	Kofa	Lpx-B1.1a	I	3.37541	2.56624	23.9726
KHROUB 76	Drought	1	Psy-A1a	Psy-B1o	Zds-A1.1	Pds-B1b	Kofa	Lpx-B1.1a	I	2.54312	1.89578
KHROUB 76	Drought	2	Psy-A1a	Psy-B1o	Zds-A1.1	Pds-B1b	Kofa	Lpx-B1.1a	I	2.52192	2.02101	19.8625
KHROUB 76	Drought	3	Psy-A1a	Psy-B1o	Zds-A1.1	Pds-B1b	Kofa	Lpx-B1.1a	I	2.63752	2.1655	17.8963
KRONOS	Irrigation	1	Psy-A1l	Psy-B1n	Zds-A1.1	Pds-B1b	UC-1113	Lpx-B1.1c	VI	10.4017	9.92972	4.53788	ARIZON PB - USA	USA
KRONOS	Irrigation	2	Psy-A1l	Psy-B1n	Zds-A1.1	Pds-B1b	UC-1113	Lpx-B1.1c	VI	10.2881	9.53958	7.27528
KRONOS	Irrigation	3	Psy-A1l	Psy-B1n	Zds-A1.1	Pds-B1b	UC-1113	Lpx-B1.1c	VI	9.87192	9.91045
KRONOS	Drought	1	Psy-A1l	Psy-B1n	Zds-A1.1	Pds-B1b	UC-1113	Lpx-B1.1c	VI	9.77077	8.846	9.46466
KRONOS	Drought	2	Psy-A1l	Psy-B1n	Zds-A1.1	Pds-B1b	UC-1113	Lpx-B1.1c	VI	10.2765	9.371	8.8114
KRONOS	Drought	3	Psy-A1l	Psy-B1n	Zds-A1.1	Pds-B1b	UC-1113	Lpx-B1.1c	VI	10.291	9.58293	6.88009
MÂALI	Irrigation	1	Psy-A1a	Psy-B1o	Zds-A1.1	Pds-B1b	UC-1113	Lpx-B1.1a	II	4.25587	3.36	21.0502	INRAT - TUNISIA	TUNISIA
MÂALI	Irrigation	2	Psy-A1a	Psy-B1o	Zds-A1.1	Pds-B1b	UC-1113	Lpx-B1.1a	II	4.13064	3.32147	19.5896
MÂALI	Irrigation	3	Psy-A1a	Psy-B1o	Zds-A1.1	Pds-B1b	UC-1113	Lpx-B1.1a	II	4.12101	3.26367	20.8041
MÂALI	Drought	1	Psy-A1a	Psy-B1o	Zds-A1.1	Pds-B1b	UC-1113	Lpx-B1.1a	II	4.50633	3.86091	14.3224
MÂALI	Drought	2	Psy-A1a	Psy-B1o	Zds-A1.1	Pds-B1b	UC-1113	Lpx-B1.1a	II	4.60266	3.97651	13.604
MÂALI	Drought	3	Psy-A1a	Psy-B1o	Zds-A1.1	Pds-B1b	UC-1113	Lpx-B1.1a	II	4.51596	3.80312	15.785
MALAVIKA	Irrigation	1	Psy-A1l	Psy-B1o	Zds-A1.1	Pds-B1b	Kofa	Lpx-B1.1a	VIII	3.17697	2.72422	14.2511	INDIA	INDIA
MALAVIKA	Irrigation	2	Psy-A1l	Psy-B1o	Zds-A1.1	Pds-B1b	Kofa	Lpx-B1.1a	VIII	3.10954	2.67605	13.9405
MALAVIKA	Irrigation	3	Psy-A1l	Psy-B1o	Zds-A1.1	Pds-B1b	Kofa	Lpx-B1.1a	VIII	3.2155	2.78202	13.4811
MALAVIKA	Drought	1	Psy-A1l	Psy-B1o	Zds-A1.1	Pds-B1b	Kofa	Lpx-B1.1a	VIII	2.94578	2.4044	18.378
MALAVIKA	Drought	2	Psy-A1l	Psy-B1o	Zds-A1.1	Pds-B1b	Kofa	Lpx-B1.1a	VIII	2.65679	2.20404	17.0413
MALAVIKA	Drought	3	Psy-A1l	Psy-B1o	Zds-A1.1	Pds-B1b	Kofa	Lpx-B1.1a	VIII	2.70495	2.18477	19.2308
MARZAK	Irrigation	1	Psy-A1a	Psy-B1o	Zds-A1.1	Pds-B1b	UC-1113	Lpx-B1.1c	III	2.95541	2.63559	10.8214	INRA - MOROCO	MOROCCO
MARZAK	Irrigation	2	Psy-A1a	Psy-B1o	Zds-A1.1	Pds-B1b	UC-1113	Lpx-B1.1c	III	2.89761	2.55468	11.8351
MARZAK	Irrigation	3	Psy-A1a	Psy-B1o	Zds-A1.1	Pds-B1b	UC-1113	Lpx-B1.1c	III	2.85908	2.45449	14.1509
MARZAK	Drought	1	Psy-A1a	Psy-B1o	Zds-A1.1	Pds-B1b	UC-1113	Lpx-B1.1c	III	2.2522	2.03064	9.83747
MARZAK	Drought	2	Psy-A1a	Psy-B1o	Zds-A1.1	Pds-B1b	UC-1113	Lpx-B1.1c	III	2.52	2.35816	6.42202
MARZAK	Drought	3	Psy-A1a	Psy-B1o	Zds-A1.1	Pds-B1b	UC-1113	Lpx-B1.1c	III	2.35816	2.21367	6.12745
MOHAWK	Irrigation	1	Psy-A1l	Psy-B1n	Zds-A1.1	Pds-B1b	UC-1113	Lpx-B1.1c	VI	13.1086	12.9352	1.32275	USA	USA
MOHAWK	Irrigation	2	Psy-A1l	Psy-B1n	Zds-A1.1	Pds-B1b	UC-1113	Lpx-B1.1c	VI	13.4169	13.3109	0.789776
MOHAWK	Irrigation	3	Psy-A1l	Psy-B1n	Zds-A1.1	Pds-B1b	UC-1113	Lpx-B1.1c	VI	13.571	13.3976	1.27768
MOHAWK	Drought	1	Psy-A1l	Psy-B1n	Zds-A1.1	Pds-B1b	UC-1113	Lpx-B1.1c	VI	13.0701	12.3572	5.45401
MOHAWK	Drought	2	Psy-A1l	Psy-B1n	Zds-A1.1	Pds-B1b	UC-1113	Lpx-B1.1c	VI	13.3591	12.2994	7.93193
MOHAWK	Drought	3	Psy-A1l	Psy-B1n	Zds-A1.1	Pds-B1b	UC-1113	Lpx-B1.1c	VI	13.0412	12.2416	6.13089
NACORI C 97	Irrigation	1	Psy-A1l	Psy-B1o	Zds-A1.1	Pds-B1b	UC-1113	Lpx-B1.1c	XII	8.31137	8.20733	1.25174	INIFAP - MEXICO	CIMMYT
NACORI C 97	Irrigation	2	Psy-A1l	Psy-B1o	Zds-A1.1	Pds-B1b	UC-1113	Lpx-B1.1c	XII	7.57155	7.4155	2.06107
NACORI C 97	Irrigation	3	Psy-A1l	Psy-B1o	Zds-A1.1	Pds-B1b	UC-1113	Lpx-B1.1c	XII	7.68522	7.5311	2.00552
NACORI C 97	Drought	1	Psy-A1l	Psy-B1o	Zds-A1.1	Pds-B1b	UC-1113	Lpx-B1.1c	XII	7.69486	6.55431	14.8222
NACORI C 97	Drought	2	Psy-A1l	Psy-B1o	Zds-A1.1	Pds-B1b	UC-1113	Lpx-B1.1c	XII	7.74495	6.62077	14.5149
NACORI C 97	Drought	3	Psy-A1l	Psy-B1o	Zds-A1.1	Pds-B1b	UC-1113	Lpx-B1.1c	XII	7.77192	6.57743	15.3694
NASR 99	Irrigation	1	Psy-A1l	Psy-B1o	Zds-A1.1	Pds-B1b	UC-1113	Lpx-B1.1c	XII	4.72789	3.48523	26.2836	INRAT - TUNISIA	TUNISIA
NASR 99	Irrigation	2	Psy-A1l	Psy-B1o	Zds-A1.1	Pds-B1b	UC-1113	Lpx-B1.1c	XII	4.70862	3.54302	24.7545
NASR 99	Irrigation	3	Psy-A1l	Psy-B1o	Zds-A1.1	Pds-B1b	UC-1113	Lpx-B1.1c	XII	4.3233	3.2733	24.287
NASR 99	Drought	1	Psy-A1l	Psy-B1o	Zds-A1.1	Pds-B1b	UC-1113	Lpx-B1.1c	XII	3.05174	2.73385	10.4167
NASR 99	Drought	2	Psy-A1l	Psy-B1o	Zds-A1.1	Pds-B1b	UC-1113	Lpx-B1.1c	XII	3.23477	2.84367	12.0905
NASR 99	Drought	3	Psy-A1l	Psy-B1o	Zds-A1.1	Pds-B1b	UC-1113	Lpx-B1.1c	XII	3.16734	2.82055	10.9489
NASSIRA	Irrigation	1	Psy-A1a	Psy-B1o	Zds-A1.1	Pds-B1b	UC-1113	Lpx-B1.1a	II	5.20183	3.94761	24.1111	INRA - MOROCO	MOROCCO
NASSIRA	Irrigation	2	Psy-A1a	Psy-B1o	Zds-A1.1	Pds-B1b	UC-1113	Lpx-B1.1a	II	5.01688	3.93798	21.5054
NASSIRA	Irrigation	3	Psy-A1a	Psy-B1o	Zds-A1.1	Pds-B1b	UC-1113	Lpx-B1.1a	II	4.75679	3.67307	22.7825
NASSIRA	Drought	1	Psy-A1a	Psy-B1o	Zds-A1.1	Pds-B1b	UC-1113	Lpx-B1.1a	II
NASSIRA	Drought	2	Psy-A1a	Psy-B1o	Zds-A1.1	Pds-B1b	UC-1113	Lpx-B1.1a	II	3.62972	3.1866	12.2081
NASSIRA	Drought	3	Psy-A1a	Psy-B1o	Zds-A1.1	Pds-B1b	UC-1113	Lpx-B1.1a	II	3.64899	3.19624	12.4076
NORMANO	Irrigation	1	Psy-A1l	Psy-B1o	Zds-A1.1	Pds-B1b	Kofa	Lpx-B1.1c	X	8.53293	7.73339	9.37006	PSB - ITALY	ITALY
NORMANO	Irrigation	2	Psy-A1l	Psy-B1o	Zds-A1.1	Pds-B1b	Kofa	Lpx-B1.1c	X	8.54256	7.65247	10.4195
NORMANO	Irrigation	3	Psy-A1l	Psy-B1o	Zds-A1.1	Pds-B1b	Kofa	Lpx-B1.1c	X	8.18614	7.30954	10.7084
NORMANO	Drought	1	Psy-A1l	Psy-B1o	Zds-A1.1	Pds-B1b	Kofa	Lpx-B1.1c	X	7.11206	7.07834	0.474062
NORMANO	Drought	2	Psy-A1l	Psy-B1o	Zds-A1.1	Pds-B1b	Kofa	Lpx-B1.1c	X	7.20357	7.15541	0.668628
NORMANO	Drought	3	Psy-A1l	Psy-B1o	Zds-A1.1	Pds-B1b	Kofa	Lpx-B1.1c	X	7.30954	7.25944	0.685293
RAFI C 97	Irrigation	1	Psy-A1l	Psy-B1o	Zds-A1.1	Pds-B1b	UC-1113	Lpx-B1.1a	XI	7.51183	5.85495	22.0569	INIFAP - MEXICO	CIMMYT
RAFI C 97	Irrigation	2	Psy-A1l	Psy-B1o	Zds-A1.1	Pds-B1b	UC-1113	Lpx-B1.1a	XI	7.16697	5.42146	24.3548
RAFI C 97	Irrigation	3	Psy-A1l	Psy-B1o	Zds-A1.1	Pds-B1b	UC-1113	Lpx-B1.1a	XI	7.05137	5.39256	23.5246
RAFI C 97	Drought	1	Psy-A1l	Psy-B1o	Zds-A1.1	Pds-B1b	UC-1113	Lpx-B1.1a	XI	7.28064	5.40701	25.7343
RAFI C 97	Drought	2	Psy-A1l	Psy-B1o	Zds-A1.1	Pds-B1b	UC-1113	Lpx-B1.1a	XI	7.21321	5.67192	21.3675
RAFI C 97	Drought	3	Psy-A1l	Psy-B1o	Zds-A1.1	Pds-B1b	UC-1113	Lpx-B1.1a	XI	7.45403	5.84532	21.5818
RAJ 1555	Irrigation	1	Psy-A1l	Psy-B1o	Zds-A1.1	Pds-B1b	Kofa	Lpx-B1.1c	X	3.68752	3.6644	0.626959	INDIA	INDIA
RAJ 1555	Irrigation	2	Psy-A1l	Psy-B1o	Zds-A1.1	Pds-B1b	Kofa	Lpx-B1.1c	X	3.49486	3.43321	1.76406
RAJ 1555	Irrigation	3	Psy-A1l	Psy-B1o	Zds-A1.1	Pds-B1b	Kofa	Lpx-B1.1c	X	3.52376	3.48523	1.09349
RAJ 1555	Drought	1	Psy-A1l	Psy-B1o	Zds-A1.1	Pds-B1b	Kofa	Lpx-B1.1c	X	3.28293	3.05174	7.04225
RAJ 1555	Drought	2	Psy-A1l	Psy-B1o	Zds-A1.1	Pds-B1b	Kofa	Lpx-B1.1c	X	3.2444	2.97082	8.4323
RAJ 1555	Drought	3	Psy-A1l	Psy-B1o	Zds-A1.1	Pds-B1b	Kofa	Lpx-B1.1c	X	3.2444	3.01321	7.12589
RAZZAK 87	Irrigation	1	Psy-A1l	Psy-B1o	Zds-A1.1	Pds-B1b	Kofa	Lpx-B1.1c	X	5.46	5.37523	1.55258	INRAT - TUNISIA	TUNISIA
RAZZAK 87	Irrigation	2	Psy-A1l	Psy-B1o	Zds-A1.1	Pds-B1b	Kofa	Lpx-B1.1c	X	5.88385	5.27697	10.3143
RAZZAK 87	Irrigation	3	Psy-A1l	Psy-B1o	Zds-A1.1	Pds-B1b	Kofa	Lpx-B1.1c	X	5.97055	5.30587	11.1326
RAZZAK 87	Drought	1	Psy-A1l	Psy-B1o	Zds-A1.1	Pds-B1b	Kofa	Lpx-B1.1c	X	4.84348	4.77605	1.3922
RAZZAK 87	Drought	2	Psy-A1l	Psy-B1o	Zds-A1.1	Pds-B1b	Kofa	Lpx-B1.1c	X	4.72789	4.64119	1.83374
RAZZAK 87	Drought	3	Psy-A1l	Psy-B1o	Zds-A1.1	Pds-B1b	Kofa	Lpx-B1.1c	X	5.01688	4.90128	2.30415
RIO COLORADO	Irrigation	1	Psy-A1l	Psy-B1o	Zds-A1.1	Pds-B1b	Kofa	Lpx-B1.1a	VIII	9.63109	8.64853	10.202	INIFAP - MEXICO	CIMMYT
RIO COLORADO	Irrigation	2	Psy-A1l	Psy-B1o	Zds-A1.1	Pds-B1b	Kofa	Lpx-B1.1a	VIII	9.15908	7.99348	12.7261
RIO COLORADO	Irrigation	3	Psy-A1l	Psy-B1o	Zds-A1.1	Pds-B1b	Kofa	Lpx-B1.1a	VIII	8.47513	7.39623	12.7302
RIO COLORADO	Drought	1	Psy-A1l	Psy-B1o	Zds-A1.1	Pds-B1b	Kofa	Lpx-B1.1a	VIII	6.74119	5.04578	25.15
RIO COLORADO	Drought	2	Psy-A1l	Psy-B1o	Zds-A1.1	Pds-B1b	Kofa	Lpx-B1.1a	VIII	6.77009	4.99761	26.181
RIO COLORADO	Drought	3	Psy-A1l	Psy-B1o	Zds-A1.1	Pds-B1b	Kofa	Lpx-B1.1a	VIII	6.68339	5.17101	22.629
SARAGOLLA	Irrigation	1	Psy-A1l	Psy-B1o	Zds-A1.1	Pds-B1b	UC-1113	Lpx-B1.1c	XII	8.95678	8.84119	1.2906	PSB - ITALY	ITALY
SARAGOLLA	Irrigation	2	Psy-A1l	Psy-B1o	Zds-A1.1	Pds-B1b	UC-1113	Lpx-B1.1c	XII	9.00495	8.91825	0.962773
SARAGOLLA	Irrigation	3	Psy-A1l	Psy-B1o	Zds-A1.1	Pds-B1b	UC-1113	Lpx-B1.1c	XII	8.3788	8.27669	1.21867
SARAGOLLA	Drought	1	Psy-A1l	Psy-B1o	Zds-A1.1	Pds-B1b	UC-1113	Lpx-B1.1c	XII	7.73339	7.64669	1.12108
SARAGOLLA	Drought	2	Psy-A1l	Psy-B1o	Zds-A1.1	Pds-B1b	UC-1113	Lpx-B1.1c	XII	7.93568	7.74302	2.42777
SARAGOLLA	Drought	3	Psy-A1l	Psy-B1o	Zds-A1.1	Pds-B1b	UC-1113	Lpx-B1.1c	XII	8.04165	7.99348	0.598946
ATIL C2000	Irrigation	1	Psy-A1l	Psy-B1o	Zds-A1.1	Pds-B1a	Kofa	Lpx-B1.1a	VII	6.40403	5.99945	6.31769	INIFAP - MEXICO	CIMMYT
ATIL C2000	Irrigation	2	Psy-A1l	Psy-B1o	Zds-A1.1	Pds-B1a	Kofa	Lpx-B1.1a	VII	6.12467	5.81642	5.03303
ATIL C2000	Irrigation	3	Psy-A1l	Psy-B1o	Zds-A1.1	Pds-B1a	Kofa	Lpx-B1.1a	VII	6.11504	5.72009	6.45873
ATIL C2000	Drought	1	Psy-A1l	Psy-B1o	Zds-A1.1	Pds-B1a	Kofa	Lpx-B1.1a	VII	5.3444	4.13064	22.7109
ATIL C2000	Drought	2	Psy-A1l	Psy-B1o	Zds-A1.1	Pds-B1a	Kofa	Lpx-B1.1a	VII	5.42146	4.03431	25.5864
ATIL C2000	Drought	3	Psy-A1l	Psy-B1o	Zds-A1.1	Pds-B1a	Kofa	Lpx-B1.1a	VII	5.4311	3.88981	28.3789
SVEVO	Irrigation	1	Psy-A1l	Psy-B1o	Zds-A1.1	Pds-B1b	UC-1113	Lpx-B1.1a	XI	9.40953	9.06275	3.6855	PSB - ITALY	ITALY
SVEVO	Irrigation	2	Psy-A1l	Psy-B1o	Zds-A1.1	Pds-B1b	UC-1113	Lpx-B1.1a	XI	9.46733	8.94715	5.49451
SVEVO	Irrigation	3	Psy-A1l	Psy-B1o	Zds-A1.1	Pds-B1b	UC-1113	Lpx-B1.1a	XI	8.7044	8.00793	8.00133
SVEVO	Drought	1	Psy-A1l	Psy-B1o	Zds-A1.1	Pds-B1b	UC-1113	Lpx-B1.1a	XI	8.06573	6.3655	21.0797
SVEVO	Drought	2	Psy-A1l	Psy-B1o	Zds-A1.1	Pds-B1b	UC-1113	Lpx-B1.1a	XI	8.20541	6.36068	22.4818
SVEVO	Drought	3	Psy-A1l	Psy-B1o	Zds-A1.1	Pds-B1b	UC-1113	Lpx-B1.1a	XI	8.21504	6.49073	20.9897
TOMOUH	Irrigation	1	Psy-A1l	Psy-B1o	Zds-A1.1	Pds-B1b	Kofa	Lpx-B1.1b	IX	8.15724	5.51779	32.3571	INRA - MOROCO	MOROCCO
TOMOUH	Irrigation	2	Psy-A1l	Psy-B1o	Zds-A1.1	Pds-B1b	Kofa	Lpx-B1.1b	IX	7.68522	4.94945	35.5979
TOMOUH	Irrigation	3	Psy-A1l	Psy-B1o	Zds-A1.1	Pds-B1b	Kofa	Lpx-B1.1b	IX	7.65632	4.95908	35.229
TOMOUH	Drought	1	Psy-A1l	Psy-B1o	Zds-A1.1	Pds-B1b	Kofa	Lpx-B1.1b	IX	7.20357	4.67972	35.0361
TOMOUH	Drought	2	Psy-A1l	Psy-B1o	Zds-A1.1	Pds-B1b	Kofa	Lpx-B1.1b	IX	7.2999	4.37146	40.1161
TOMOUH	Drought	3	Psy-A1l	Psy-B1o	Zds-A1.1	Pds-B1b	Kofa	Lpx-B1.1b	IX	7.39623	4.2944	41.938
UC1113	Irrigation	1	Psy-A1a	Psy-B1o	Zds-A1.1	Pds-B1b	UC-1113	Lpx-B1.1a	II	6.75082	5.36367	20.5479	UC DAVIS - USA	USA
UC1113	Irrigation	2	Psy-A1a	Psy-B1o	Zds-A1.1	Pds-B1b	UC-1113	Lpx-B1.1a	II	6.59669	5.3444	18.9836
UC1113	Irrigation	3	Psy-A1a	Psy-B1o	Zds-A1.1	Pds-B1b	UC-1113	Lpx-B1.1a	II	6.49073	5.24807	19.1451
UC1113	Drought	1	Psy-A1a	Psy-B1o	Zds-A1.1	Pds-B1b	UC-1113	Lpx-B1.1a	II	4.93981	3.95339	19.9688
UC1113	Drought	2	Psy-A1a	Psy-B1o	Zds-A1.1	Pds-B1b	UC-1113	Lpx-B1.1a	II	4.99761	3.91871	21.5883
UC1113	Drought	3	Psy-A1a	Psy-B1o	Zds-A1.1	Pds-B1b	UC-1113	Lpx-B1.1a	II	5.2288	4.00541	23.3972
WAHA	Irrigation	1	Psy-A1l	Psy-B1o	Zds-A1.1	Pds-B1b	UC-1113	Lpx-B1.1a	XI	7.05908	5.38679	23.69	INRAA - ALGERIA	CIMMYT
WAHA	Irrigation	2	Psy-A1l	Psy-B1o	Zds-A1.1	Pds-B1b	UC-1113	Lpx-B1.1a	XI	7.01669	5.42146	22.7348
WAHA	Irrigation	3	Psy-A1l	Psy-B1o	Zds-A1.1	Pds-B1b	UC-1113	Lpx-B1.1a	XI	6.95311	5.2288	24.7991
WAHA	Drought	1	Psy-A1l	Psy-B1o	Zds-A1.1	Pds-B1b	UC-1113	Lpx-B1.1a	XI	5.58523	4.94945	11.3832
WAHA	Drought	2	Psy-A1l	Psy-B1o	Zds-A1.1	Pds-B1b	UC-1113	Lpx-B1.1a	XI	5.76825	4.97834	13.6941
WAHA	Drought	3	Psy-A1l	Psy-B1o	Zds-A1.1	Pds-B1b	UC-1113	Lpx-B1.1a	XI	5.67192	4.96871	12.3981
WH 896	Irrigation	1	Psy-A1l	Psy-B1o	Zds-A1.1	Pds-B1b	UC-1113	Lpx-B1.1a	XI	6.07651	5.51779	9.19467	INDIA	INDIA
WH 896	Irrigation	2	Psy-A1l	Psy-B1o	Zds-A1.1	Pds-B1b	UC-1113	Lpx-B1.1a	XI	6.50518	5.85495	9.99556
WH 896	Irrigation	3	Psy-A1l	Psy-B1o	Zds-A1.1	Pds-B1b	UC-1113	Lpx-B1.1a	XI
WH 896	Drought	1	Psy-A1l	Psy-B1o	Zds-A1.1	Pds-B1b	UC-1113	Lpx-B1.1a	XI
WH 896	Drought	2	Psy-A1l	Psy-B1o	Zds-A1.1	Pds-B1b	UC-1113	Lpx-B1.1a	XI	5.69889	4.33775	23.8844
WH 896	Drought	3	Psy-A1l	Psy-B1o	Zds-A1.1	Pds-B1b	UC-1113	Lpx-B1.1a	XI	5.68156	4.47743	21.1936
